# Supplementary material for: Expanding the Genetic Spectrum in IMPG1 and IMPG2 Retinopathy
Source: Genes (Basel). 2025 Dec 9;16(12):1474. doi: 10.3390/genes16121474 (PMC12732860; doi:10.3390/genes16121474)
Supplement: Supplementary file 1 [file genes-16-01474-s001.zip]

Archive with 1 entries (1 files):
- genes-3989184-supplementary.pdf
